# Supplementary material for: Comprehensive Bio-Screening of Phytochemistry and Biological Capacity of Oregano (Origanum vulgare) and Salvia triloba Extracts against Oral Cariogenic and Food-Origin Pathogenic Bacteria
Source: Biomolecules. 2024 May 24;14(6):619. doi: 10.3390/biom14060619 (PMC11201555; doi:10.3390/biom14060619)
Supplement: Supplementary file 1 [file biomolecules-14-00619-s001.zip]

Archive with 1 entries (1 files):
- biomolecules-3017483-supplementary.pdf
